# Supplementary material for: Clinical impact of depression and anxiety in patients with idiopathic pulmonary fibrosis
Source: PLoS One. 2017 Sep 11;12(9):e0184300. doi: 10.1371/journal.pone.0184300 (PMC5593186; doi:10.1371/journal.pone.0184300)
Supplement: S1 Data Set — (XLS) [file pone.0184300.s001.xls]

## Sheet: Sheet1
number	Anxiety_score	Depression_score	anxiety	Depression	anxiety_3	depression_3	dep_or_anxi	Dx	Dx_method	hosp_num_final	hosp_final	time_first_hosp	time_first_hosp_m	hosp_reason	death	survival_re	survival_re_m	GAP_score	GAP_stage	Age	Sex	FVC_enroll	FVC1-Enroll	DLCO-Enroll	DLCO1 -Enroll	pft_number	FVC-Last	FVC1-last	DLCO-last	DLCO1-last	pft2fev_L	Pft2_fev1_%	pft2_DLCO	pft2_DLCO_%	pft3_fev_L	Pft3_fev1_%	pft3_DLCO	pft3_DLCO_%	SGRQ	Symptom_score	activity_score	impact_score	SGRQ_fu	Mmrc-Enroll	Mmrc_last	DM	HTN	Coronary_or_HF	COPD
1	3	3	1	1	0	0	0	IPF	CT	1	1	467	15.5667	dyspnea	0	473	15.7667	5	2	78	1	2.03	61	13.1	52		3.28	63	6.9	54	2.08	64	9.3	68					26.5					0.02	2	0	0	1	0
2	2	8	1	2	0	1	1	IPF	CT	2	1	746	24.8667	pneumonia	0	1366	45.5333	3	1	75	1	3.25	85	13.5	73		3.29	90	9.7	57	2.34	62	8.8	51	3.16	85	11.3	65	8.99	22.43	17.37	0	.	0	2	1	0	0	0
3	2	2	1	1	0	0	0	IPF	CT	0	0	491	16.3667		0	491	16.3667	3	1	72	1	2.48	77	12.8	105		2.55	80	11.1	91	2.45	75	12.3	101					24.94					2	1	1	1	1	0
4	0	0	1	1	0	0	0	IPF	CT	1	1	614	20.4667	dyspnea, pneumonia	1	623	20.7667	4	2	72	1	3.52	71	10.2	71		1.93	57	6.4	46	2.14	60	5.9	41					34.24	40.71	60.26	17.36	26.54	2	2	0	0	0	0
5	0	5	1	1	0	0	0	IPF	CT	1	1	413	13.7667	Pneumonia	0	1280	42.6667	4	2	77	1	2.37	71	11.1	80		2.47	75	2.6	21									31.78	70.45	41.77	13.99	48.1	2	3	1	1	0	0
6	0	1	1	1	0	0	0	IPF	CT	3	1	253	8.43333	pneumothorax	0	440	14.6667	3	1	68	1	3.04	83	15.2	100		2.35	64	14.2	99									18.79	25.43	41.73	3.62	.	0	0	0	0	0	0
7	13	15	2	2	2	2	1	IPF	Bx	2	1	12	0.4	AE-IPF	1	644	21.4667	2	1	83	2	1.44	76	9.6	75		.	.	.	.	1	1	1	1					68.51	74.04	72.82	62.28	.	2	3	1	1	0	0
8	0	4	1	1	0	0	0	IPF	CT	0	0	12	0.4	.	0	12	0.1	2	1	72	2	2.15	92	9.9	63		2.15	92	9.9	63									31.98	62.46	47.6	13.48	.	2	2	0	0	0	0
9	9	6	2	1	1	0	1	IPF	CT	0	0	1355	45.1667	.	0	1355	45.1667	1	1	60	1	3.75	89	13	62		3.62	93	12.9	65	2.88	73	8.9	46	3.4	87	10.3	51	59.6	52.35	61.98	60.5	.	1	1	0	0	0	0
10	0	3	1	1	0	0	0	IPF	Bx	0	0	336	11.2	.	0	336	11.2	5	2	68	1	2	62	7	43		2	62	7	43									23.7	36.75	47.69	5.91	.	1	2	0	0	0	0
11	9	9	2	2	1	1	1	IPF	CT	0	0	1177	39.2333	.	0	1177	39.2333	3	1	76	1	4.19	128	17.2	127		3.91	117	13.2	100	4.19	128	3.17	92	3.9	120	15.8	119	1.1	6.6	.	.	.	1	1	0	0	0	0
12	0	1	1	1	0	0	0	IPF	CT	0	0	433	14.4333	.	0	433	14.4333	2	1	65	2	1.75	68	13.8	81		1.75	68	13.8	81									14.19	18.48	29.82	3.93	.	1	2	0	0	0	0
13	4	11	1	2	0	2	1	IPF	CT	0	0	672	22.4	.	0	672	22.4	3	1	79	1	3.55	110	13.3	96		3.69	115	10.5	78									20.05	55.08	29.63	3.62	.	0	1	0	0	0	0
14	1	3	1	1	0	0	0	IPF	CT	0	0	1315	43.8333		0	1315	43.8333	3	1	81	1	3.61	96	17.3	121		2.71	74	13.7	101	3.13	85	14	101	2.85	77	16	114	1.27	2.32	11.16	12.23	.	1	1	0	0	0	0
15	10	11	2	2	1	2	1	IPF	CT	0	0	1310	43.6667		0	1310	43.6667	3	1	81	1	3.12	100	14.5	112		3.01	101	12.4	107	3.28	108	14.3	117	3.03	101	12.1	102	10.75	15.8	23.33	1.98	.	0	1	1	0	0	0
16	2	4	1	1	0	0	0	IPF	CT	0	0	508	16.9333		0	508	16.9333	2	1	79	2	1.98	98	10.3	71		1.99	98	9.2	94									21.75	43.2	41.77	3.62	.	0	1	0	1	0	0
17	2	2	1	1	0	0	0	IPF	CT	1	1	232	7.73333	Pneumonia	0	650	21.6667	3	1	77	1	2.03	96	8.7	66		2.71	86	9	68	2.42	75	6.7	52					27	33.04	47.69	13.48	.	0	1	1	1	0	0
18	2	3	1	1	0	0	0	IPF	CT	0	0	473	15.7667		0	473	15.7667	4	2	77	1	2.48	71	13.9	97		2.45	71	14.7	99									17.84	30.55	35.79	3.62	.	0	1	1	0	1	0
19	0	2	1	1	0	0	0	IPF	CT	1	1	589	19.6333	dyspnea	0	631	21.0333	3	1	76	1	3.1	92	8.8	64		3.25	100	10.8	75									18.76	25.43	41.73	3.62	.	1	2	0	0	0	0
20	4	4	1	2	0	0	1	IPF	CT	3	1	35	1.16667	AE-IPF	1	117	3.9	5	2	71	2	1.24	51	2.5	18		1.24	51	2.5	18									45.92	36.8	92.51	22.18	.	3	4	0	0	1	0
21	4	9	1	2	0	1	1	IPF	CT	0	0	950	31.6667	.	0	950	31.6667	3	1	75	1	3.9	98	11.5	61		3.44	88	15.5	84									15.12	25.81	35.75	0	.	0	1	0	0	0	1
22	0	3	1	1	0	0	0	IPF	CT	2	1	197	6.56667	Pneumonia, TB	1	448	14.9333	2	1	78	2	2.08	104	9.4	56		1.94	97	8.2	49	1	1	1	1					23.83	44.89	47.69	3.62	.	1	2	1	1	1	0
23	0	2	1	1	0	0	0	IPF	CT	0	0	440	14.6667	.	0	440	14.6667	3	1	76	1	2.87	83	14.8	105		2.87	83	14.8	105									18.79	25.43	41.73	3.62	.	2	2	1	0	1	0
24	2	1	1	1	0	0	0	IPF	Bx	1	1	641	21.3667	dyspnea, pneumothorax	1	677	22.5667	2	1	58	1	2.96	75	11.1	54		2.71	68	9	45	2.49	64	11.1	58					26.75	43.2	47.69	9.65	.	2	2	0	0	0	0
25	5	3	1	2	0	0	1	IPF	CT	0	0	1075	35.8333	.	0	1075	35.8333	3	1	78	1	3.95	105	16.8	108		3.95	105	16.8	108									7.66	31.32	5.25	1.63	.	0	0	0	0	0	0
26	6	7	1	2	0	0	1	IPF	CT	0	0	1301	43.3667	.	0	1301	43.3667	3	1	76	1	3.34	85	16.4	96		3.08	77	127	83	3.33	85	12.9	75	3.33	85	12.9	75	37.41	12.06	55.53	36.14	.	2	0	0	0	0	0
27	0	4	1	1	0	0	0	IPF	CT	0	0	384	12.8	.	0	384	12.8	5	2	74	1	2.02	60	8.1	53		2.02	60	8.1	53	1	1	1	1					34.85	46.1	72.82	9.65	.	0	3	1	0	0	0
28	4	9	1	2	0	1	1	IPF	CT	0	0	0.1	0.1	.	1	0	0.1	8	3	73	1	.	.	.	.		1	.	.	.									없음	.	.	.	.	0	2	0	0	0	0
29	2	8	1	2	0	1	1	IPF	CT	2	1	539	17.9667	Pneumonia	1	593	19.7667	2	1	60	1	2.68	64	12	59		1.62	39	3.8	18									33.35	41.92	53.62	19.12	.	2	4	0	0	0	0
30	4	2	1	1	0	0	0	IPF	CT	1	1	139	4.63333	AE-IPF	1	98	3.26667	5	2	69	1	1	.	.	.		1	.	.	.									29.57	38.35	66.19	5.91	.	2	2	0	0	1	0
31	15	16	2	2	2	2	1	IPF	CT	2	1	714	23.8	AE-IPF	1	714	23.8	3	1	81	1	2.39	78	15.7	114		1	.	.	.									19.74	38.66	17.43	15.15	.	0	4	0	1	1	0
32	1	4	1	1	0	0	0	IPF	CT	0	0	503	16.7667	.	0	503	16.7667	4	2	78	1	2.26	73	12.3	85		1.83	58	12.6	94									24.52	36.75	54.42	3.62	.	1	1	1	0	0	0
33	1	4	1	1	0	0	0	IPF	CT	1	1	831	27.7	Pnuemonia	0	1170	39	3	1	71	1	3.1	94	7.8	61		3.02	93	6.5	53	3.38	101	8.1	59	3.55	100	10.4	79	29.83	59.67	29.49	20.68	19.36	3	1	1	1	0	0
34	0	4	1	1	0	0	0	IPF	CT	1	1	293	9.76667	Pneumonia	1	327	10.9	4	2	78	1	1.93	60	8.6	80		1.44	41	1.5	18									35.23	58.19	48.5	20.47	.	2	4	0	0	1	0
35	0	1	1	1	0	0	0	IPF	CT	0	0	111	3.7	.	0	111	3.7	6	3	67	1	2.38	52	9.4	44		2.38	52	9.4	44									28.56	32.26	66.19	5.91	.	0	2	0	1	1	0
36	0	1	1	1	0	0	0	IPF	CT	0	0	515	17.1667	.	0	515	17.1667	3	1	73	1	3.42	88	17.6	102		3.58	95	15.6	90	3.4	90	14.5	84					5.88	30.16	0	1.63	.	0	1	1	1	0	0
37	8	11	2	2	1	2	1	IPF	CT	0	0	1071	35.7	.	0	1071	35.7	3	1	67	1	3.26	88	23.3	127		3.04	83	21	114	3.17	85	21.5	119	2.93	80	18.3	100	.	.	.	.	.	0	1	0	0	0	1
38	14	16	2	2	2	2	1	IPF	CT	0	0	291	9.7	.	1	291	9.7	8	3	73	1	1	1	1	1		1	1	1	1									85.81	75.64	100	80.89	.	1	4	0	0	0	0
39	0	3	1	1	0	0	0	IPF	CT	0	0	68	2.26667	.	0	68	2.26667	2	1	73	2	1.55	76	7.6	61		1.55	76	7.6	61									26.49	36.75	47.69	11.18	.	2	1	0	1	0	0
40	4	6	1	2	0	0	1	IPF	CT	0	0	7	0.233333	.	1	7	0.233333	3	1	74	2	2.31	101	7.6	46		2.31	101	7.6	46									47.79	54.42	42.52	48.73	.	2	2	0	0	0	0
41	2	3	1	1	0	0	0	IPF	CT	0	0	473	15.7667	.	0	473	15.7667	2	1	77	2	2.42	109	13.3	88		2.65	119	12.6	83									22.48	36.75	47.65	3.62	.	0	0	0	0	0	0
42	0	2	1	1	0	0	0	IPF	CT	0	0	342	11.4	.	0	342	11.4	4	2	77	1	2.4	63	10.6	67		2.5	65	9.3	59									24.46	36.75	47.69	7.35	.	1	2	1	0	0	0
43	3	4	1	1	0	0	0	IPF	CT	0	0	419	13.9667	.	0	419	13.9667	2	1	77	2	1.94	93	9.1	64		2.05	96	9.7	66									23.95	45.65	47.69	3.62	.	0	3	1	0	0	0
44	0	1	1	1	0	0	0	IPF	CT	0	0	70	2.33333	.	0	70	2.33333	5	2	72	1	2.37	63	7.3	46		2.37	63	7.3	46									31.88	35.46	66.19	11.18	.	1	1	0	0	0	0
45	0	1	1	1	0	0	0	IPF	CT	0	0	571	19.0333	.	0	571	19.0333	3	1	75	1	4.12	106	15.4	84		4.11	107	16.1	84	4.31	112	16.3	88					39.64	47.69	7.35	24.94	24.94	0	1	0	1	0	0
46	0	0	1	1	0	0	0	IPF	CT	0	0	559	18.6333	.	0	559	18.6333	3	1	71	1	2.97	93	12.3	77		2.68	85	11	69									23.32	34.48	47.69	5.91	.	0	2	0	0	0	0
47	2	2	1	1	0	0	0	IPF	CT	1	1	305	10.1667	AE of IPF	1	308	10.2667	5	2	75	1	2.35	57	8.9	48		1.85	45	9.5	52									21.25	29.36	47.69	3.62	40.81	2	3	0	0	1	0
48	0	1	1	1	0	0	0	IPF	CT	0	0	561	18.7	.	0	561	18.7	3	1	79	1	2.91	91	9.2	64		2.63	83	8.2	57									25.45	54.69	47.69	3.61	.	2	1	0	0	0	0
49	2	2	1	1	0	0	0	IPF	CT	1	1	428	14.2667	cholecystitis, ARDS	0	480	16	4	2	76	1	2.43	62	10.1	55		2.19	56	10.2	57	2.02	54	10.3	59					22.14	34.73	47.69	3.62	.	2	2	0	0	0	0
50	2	0	1	1	0	0	0	IPF	CT	0	0	659	21.9667	.	0	659	21.9667	2	1	77	2	1.72	89	9.9	79		1.78	96	8.7	73	1.47	79	7.3	62					4	18.84	0	1.63	.	0	2	0	1	1	0
51	0	0	1	1	0	0	0	IPF	CT	0	0	8	0.266667	.	0	8	0.266667	3	1	84	1	3.5	114	14.5	113		3.5	114	14.5	113									6.3	32.69	0	1.63	.	0	0	0	0	0	1
52	3	1	1	1	0	0	0	IPF	CT	0	0	0.1	0.1	.	0	0	0	2	1	62	1	2.93	86	14.7	88		2.93	86	14.7	88									7.92	30.51	0	5.37	.	0	1	1	0	1	0
53	5	8	1	2	0	1	1	IPF	CT	0	0	396	13.2	.	0	396	13.2	7	3	78	2	1	1	1	1		1	1	1	1									33.5	58.1	54.42	13.76	.	2	2	0	1	0	0
54	0	1	1	1	0	0	0			3	1	60	2	Pnuemonia	0	774	25.8	3	1	66	1	3.23	85	15	83		3.25	87	12.5	70	3.41	91	13.6	76	2.96	79	9.5	55	10.97	32.68	5.25	7.45	.	0	1	1	1	0	0
55	10	13	2	2	1	2	1	IPF	CT	0	0	893	29.7667	.	0	893	29.7667	6	3	71	1	3.43	88	16.8	98		2.96	77	13.1	80	3.48	90	16.4	96					14.7	2.32	47.23	0	.	0	2	1	0	0	1
56	0	3	1	1	0	0	0	IPF	CT	0	0	298	9.93333	.	0	298	9.93333	4	2	65	1	2.2	57	10.7	60		2.2	57	10.7	60									20.72	18.84	47.69	5.91	.	2	2	0	0	0	0
57	7	6	1	2	0	0	1	IPF	CT	0	0	1341	44.7	.	0	1341	44.7	2	1	70	2	2.3	106	11	74		2.02	97	9.1	65	2.19	102	10.8	74	1.98	93	9.4	66	16.97	39.28	17.12	9.9	22.64	0	2	0	0	0	0
58	1	4	1	1	0	0	0	IPF	CT	0	0	482	16.0667	.	1	571	19.0333	4	2	72	1	2.4	65	11	74		3.12	84	7.8	56	2.24	61	7.8	56					15.81	18.34	35.79	3.62	.	0	2	0	0	1	1
59	2	2	1	1	0	0	0	IPF	CT	0	0	23	0.766667		0	23	0.766667	3	1	77	1	3.18	99	8.5	57		3.18	99	8.5	57									27.72	36.75	54.42	9.65	.	1	3	0	0	1	0
60	0	1	1	1	0	0	0	IPF	CT	0	0	547	18.2333	.	0	547	18.2333	8	3	69	1	2.33	53	1	1		2.46	58	1	1									34.02	40.94	72.82	9.71	.	1	2	1	0	1	0
61	1	1	1	1	0	0	0	IPF	CT	2	1	781	26.0333	AE-IPF	0	1240	41.3333	7	3	76	2	2.15	104	7.9	51		1.45	69	3.9	26	1.77	82	6.1	39	1.7	83	6.3	41	56	45.84	92.51	38.34	.	1	4	1	1	0	0
62	10	16	2	2	1	2	1	IPF	CT	1	1	386	12.8667	Pneumonia	0	1321	44.0333	4	2	82	1	2.35	73	7.4	56		2.51	70	4.4	29									38.56	58.01	66.19	16.7	.	3	3	0	0	1	1
63	3	3	1	1	0	0	0	IPF	CT	0	0	0.1	0.1	.	0	0	0.1	7	3	72	2	1.58	68	1	1		1.58	68	1	.									38.99	61.15	72.82	12.74	.	2	2	0	0	0	0
64	7	5	1	1	0	0	0	IPF	CT	2	1	407	13.5667	AE-IPF	1	396	13.2	3	1	80	1	2.17	78	9.1	87		1.67	60	6.46	113	1.67	60	4.6	48					26.12	38.66	23.61	23.62	.	3	4	1	1	0	0
65	7	5	1	1	0	0	0	IPF	CT	0	0	592	19.7333	.	0	592	19.7333	3	1	83	1	2.58	85	15.8	110		2.46	83	16.3	119	2.35	80	14.1	105					26.25	35.32	47.69	11.18	.	2	2	0	0	1	0
66	2	6	1	1	0	0	0	IPF	CT	1	1	146	4.86667	AE-IPF	1	146	4.86667	8	3	73	1	1.39	41	7.3	45		1.39	41	7.3	45									53.4	43.46	100	29.91	.	0	4	0	0	0	0
67	3	4	1	1	0	0	0	IPF	CT	0	0	389	12.9667	.	0	389	12.9667	3	1	71	1	3.01	78	19	103		3.01	78	19	103									8.24	17.72	11.16	3.62	.	0	1	0	0	1	1
68	0	2	1	1	0	0	0	IPF	CT	0	0	1184	39.4667	.	0	1184	39.4667	3	1	75	1	3.15	94	17.1	112		3.28	99	13.9	99	2.86	85	14.2	100					22.04	41.36	36.36	7.87	.	0	2	0	0	0	0
69	0	1	1	1	0	0	0	IPF	Bx	2	1	563	18.7667	dyspnea.	0	629	20.9667	3	1	82	1	3.09	96	10.4	80		2.43	78	6	50	2.74	87	10.8	87					34.79	67.08	54.42	13.48	26.54	2	2	0	0	0	1
70	0	2	1	1	0	0	0			0	0	616	20.5333		0	414	13.8	2	1	53	1	3.39	79	11.6	55		3.45	80	11.7	56	3.44	80	10.9	51					34.53	71.22	61.05	7.92		1		0	0	0	0
71	0	1	1	1	0	0	0			1	1	0.1	0.00333333		1	472	15.7333	5	2	76	1	1.9	89	6.8	46		1.84	89	4	31	1.68	73	5.4	43					38.61	37.63	73.04	19.27		2		0	1	0	0
72	17	13	2	2	2	2	1			3	1	210	7	pneumonia	1	376	12.5333	6	3	69	1	1	42	4.4	36		1	42	4.4	36	1.13	47	5.5	44					62.85	51	92.51	49.62		3		0	0	0	0
73	9	4	2	2	1	0	1			0	0	722	24.0667		0	549	18.3	2	1	72	1	2.83	109	12.3	64		2.78	107	13.9	73	2.73	105	13.4	69					0	0	0	0		0		0	1	0	0
74	3	3	1	1	0	0	0			0	0	595	19.8333		0	458	15.2667	2	1	52	1	1.72	79	10	53		1.72	80	10.3	55	1.67	77	11	57					29.79	17.72	60.47	16.06		1		0	0	0	0
75	0	4	1	1	0	0	0			0	0	593	19.7667		0	490	16.3333	3	1	63	1	2.7	100	14.4	78		2.57	96	15	83	2.67	98	16.5	91					9.31	11.59	24.37	0		1		0	0	0	0
76	17	9	2	2	2	1	1			0	0	585	19.5		0	376	12.5333	1	1	58	1	3.61	114	16.4	72		3.49	111	15.5	70	3.39	108	15.8	69					30.92	66.04	41.72	13.76		1		1	1	0	0
77	8	9	2	2	1	1	1			0	0	580	19.3333		0	448	14.9333	2	1	54	1	2.65	56	14.6	61		2.08	6.1	14.5	60	2.2	65	15	66					33.58	48.48	48.5	20.39		1		0	0	0	0
78	0	0	1	1	0	0	0			1	1	7	0.233333	pneumonia	1	7	0.233333	.	.	58	1																		0	0	0	0		4		0	0	1	0
79	0	2	1	1	0	0	0			2	1	42	1.4	pneumonia	1	114	3.8	3	1	64	1	2.15	82	4.8	27														44.14	38.28	67.9	32.41		1		0	0	0	1
80	4	7	1	1	0	0	0			1	1	0.1	0.00333333	pneumonia	0	469	15.6333	2	1	68	2	2.22	113	11.6	71		2.13	109	12.3	71	2.05	105	12.1	70					3.26	14.42	0	1.63		0		1	0	0	0
81	0	2	1	1	0	0	0			0	0	552	18.4		0	434	14.4667	5	2	71	1	2.16	75	7.8	49		1.51	58	2.9	22	2.06	70	6.6	43					33.55	21.81	48.45	28.71		1		0	0	0	0
82	0	2	1	1	0	0	0			0	0	80	2.66667		0	80	2.66667	3	1	62	1	2.25	80	11.6	63														39.04	32.68	72.82	21.74		2		0	1	0	0
83	0	0	1	1	0	0	0			0	0	525	17.5		0	395	13.1667	2	1	65	2	1.68	108	7	49		1.67	108	7.3	49	1.64	105	8.5	58					29.09	43.92	47.66	13.86		1		0	0	0	0
84	14	8	2	1	0	1	1			0	0	525	17.5		0	421	14.0333	3	1	63	1	2.92	105	16	90		2.79	100	16.9	102	2.75	99	16.8	100					5.03	11.46	0	5.89		0		0	0	0	0
85	11	12	2	1	0	2	1			1	1	0.1	0.00333333		0	126	4.2	3	1	63	1	2.42	86	9.7	50														22.67	37.84	0	30.87		1		1	1	0	0
86	6	14	1	1	0	2	1			3	1	145	4.83333	pneumonia	1	487	16.2333	3	1	82	2	1.07	98	4.5	36		1.14	106	4.3	34	1.09	102	3.7	31					83.97	74.73	100	77.7		3		0	0	0	0
87	1	3	1	1	0	0	0			0	0	510	17		0	286	9.53333	3	1	83	2	1.9	105	7.4	61						1.95	110	6.2	51					30	33.04	53.54	15.62		1		0	0	0	0
88	2	3	1	1	0	0	0			2	1	167	5.56667		0	385	12.8333	1	1	64	2	1.69	95	8.6	59		1.54	87	8.9	60	1.67	94	8.9	60					20.38	51.02	35.8	1.98		1		0	0	0	0
89	0	2	1	1	0	0	0			0	0	496	16.5333		0	386	12.8667	4	2	68	1	2.45	95	7.9	49						2.25	90	8.2	51					3.05	8.8	5.25	0		1		1	1	1	0
90	11	12	2	2	2	2	1			1	1	14	0.466667	AE-IPF	0	226	7.53333	4	2	65	1	2.48	89	7.7	38						2.46	88	6.2	33					57.12	14.19	86.37	53.86		1		1	0	1	0
91	8	6	2	2	1	0	1			0	0	447	14.9		0	352	11.7333	2	1	66	2	2.52	93	15.9	88		2.32	86	16.2	86	2.48	91	15.2	81					6.04	12.17	0	7.56		0		1	1	0	0
92	13	10	2	2	2	1	1			0	0	446	14.8667		0	349	11.6333	1	1	61	2	1.95	95	10.6	62		2.36	84	9.8	57	1.97	95	10.8	63					13.52	46.04	12.51	3.93		1		0	0	0	0
93	9	9	2	1	0	1	1			0	0	440	14.6667		0	359	11.9667	1	1	64	2	1.95	104	9.6	59						1.67	89	9	57					32.85	26.23	60.16	19.33		1		0	0	0	0
94	1	5	1	1	0	0	0			0	0	412	13.7333		0	303	10.1	2	1	68	2	1.42	82	12.2	75						1.29	76	9.4	59					6.62	28.29	0	3.63		1		0	0	0	0
95	0	0	1	1	0	0	0			0	0	406	13.5333		1	246	8.2	3	1	71	1	2.47	98	16.4	95						2.51	1014	15.5	90					8.24	35	0	4.57		1		0	0	0	0
96	0	0	1	1	0	0	0			1	1	150	5		0	205	6.83333	2	1	75	2	1.22	77	9.2	61						1.18	75	7.8	53					11.33	50.29	0	5.61		1		1	1	0	0
97	7	7	1	1	0	0	0			1	1	20	0.666667		0	27	0.9	3	1	66	1	1.62	69	5.5	33														11.33	50.29	0	5.61		2		1	0	0	0
98	0	1	1	1	0	0	0			0	0	342	11.4		0	126	4.2	4	2	66	1	2.57	98	7	38						2.61	100	8.3	45					1.46	8.8	0	0		1		0	0	0	0
99	9	8	2	1	0	1	1			1	1	31	1.03333		0	231	7.7	1	1	55	2	2.05	107	8.9	52						1.92	102	7.3	42					38.27	45.39	47.7	30.67		1		0	0	0	0
100	0	7	1	1	0	0	0			0	0	333	11.1		0	159	5.3	3	1	75	2	1.46	86	10.5	65						1.38	81	9.2	57					36.06	43.89	47.69	26.97		1		0	1	0	0
101	21	13	2	2	2	2	1			0	0	342	11.4		0	233	7.76667	4	2	76	1	1.67	79	9.7	77						1.55	75	8.2	73					44.55	64.75	72.82	22.08		2		0	0	0	0
102	0	3	1	1	0	0	0			0	0	330	11		0	226	7.53333	3	1	62	1	2.36	91	10.8	55						2.23	87	6.6	35					24.85	34.08	60.47	1.63		1		0	0	0	0
103	0	4	1	1	0	0	0			2	1	188	6.26667	PNEUMONIA	0	236	7.86667	4	2	74	1	2.5	92	16.4	89						2.42	89	15.7	87					13.15	23.46	30.54	0		0		0	1	0	0
104	2	2	1	1	0	0	0			1	1	38	1.26667	PNEUMONIA	0	175	5.83333	1	1	55	1	2.92	92	11.1	51						3.04	96	12	56					10.13	17.72	23.72	0		0		0	0	0	0
105	9	10	2	2	2	1	1			0	0	259	8.63333		0	162	5.4	4	2	64	1	2.06	71	8.8	44						2.16	51	7.5	38					56.39	21.96	79.52	53.96		2		1	0	0	0
106	3	2	1	1	0	0	0			1	1	199	6.63333		0	169	5.63333	4	2	66	1	2.14	75	9.7	59						1.36	48	1	1					48.06	51	73.19	32.8		1		0	1	1	0
107	1	3	1	1	0	0	0			0	0	231	7.7		0	141	4.7	2	1	62	1	2.61	95	15.1	81														23.73	38.28	41.77	8.87		1		1	0	0	0
108	15	10	2	2	2	1	1			4	1	127	4.23333	AE-IPF	0	133	4.43333	4	2	73	1	1.74	85	4.9	38						1.62	79	4.1	32					58.61	36.05	85.66	50.23		3		0	0	0	0
109	13	10	2	1	0	1	1			1	1	0.1	0.00333333		0	122	4.06667	2	1	57	1	2	68	13.1	57						2.02	68	10.4	45					53.7	31.32	66.19	53.57		1		0	0	0	0
110	2	1	1	1	0	0	0			0	0	200	6.66667	0	0	70	2.33333	3	1	73	1	2.55	104	11.3	60						2.28	93	8.8	46					35.71	81.71	35.79	21.28		1		0	0	0	0
111	5	10	1	1	0	1	1			0	0	195	6.5		0	27	0.9	3	1	73	1	2.74	122	15.1	100						2.6	116	14.9	99					39.23	29.89	60.35	30.09		1		0	0	1	0
112	0	0	1	1	0	0	0			0	0	165	5.5		0	56	1.86667	0	1	60	2	2.89	90	15.7	69														.	.	.	.		3		0	1	0	0
[truncated: 4 more columns]

## Sheet: Sheet2
1	1	2			0
2	1	3			1
1	1	2			0
1	1	2			0
1	1	2			0
1	1	2			0
2	2	4			1
1	1	2			0
1	2	3			1
1	1	2			0
2	2	4			1
1	1	2			0
2	1	3			1
1	1	2			0
2	2	4			1
1	1	2			0
1	1	2			0
1	1	2			0
1	1	2			0
2	1	3			1
2	1	3			1
1	1	2			0
1	1	2			0
1	1	2			0
2	1	3			1
2	1	3			1
1	1	2			0
2	1	3			1
2	1	3			1
1	1	2			0
2	2	4			1
1	1	2			0
1	1	2			0
1	1	2			0
1	1	2			0
1	1	2			0
2	2	4			1
2	2	4			1
1	1	2			0
2	1	3			1
1	1	2			0
1	1	2			0
1	1	2			0
1	1	2			0
1	1	2			0
1	1	2			0
1	1	2			0
1	1	2			0
1	1	2			0
1	1	2			0
1	1	2			0
1	1	2			0
2	1	3			1
1	1	2			0
2	2	4			1
1	1	2			0
2	1	3			1
1	1	2			0
1	1	2			0
1	1	2			0
1	1	2			0
2	2	4			1
1	1	2			0
1	1	2			0
1	1	2			0
1	1	2			0
1	1	2			0
1	1	2			0
1	1	2			0
1	1	2			0
1	1	2			0
2	2	4			1
2	1	3			1
1	1	2			0
1	1	2			0
2	2	4			1
2	2	4			1
1	1	2			0
1	1	2			0
1	1	2			0
1	1	2			0
1	1	2			0
1	1	2			0
1	2	3			1
1	2	3			1
1	2	3			1
1	1	2			0
1	1	2			0
1	1	2			0
2	2	4			1
2	1	3			1
2	2	4			1
1	2	3			1
1	1	2			0
1	1	2			0
1	1	2			0
1	1	2			0
1	1	2			0
1	2	3			1
1	1	2			0
2	2	4			1
1	1	2			0
1	1	2			0
1	1	2			0
2	2	4			1
1	1	2			0
1	1	2			0
2	2	4			1
1	2	3			1
1	1	2			0
1	2	3			1
1	1	2			0

## Sheet: Sheet3
number	Anxiety_score	Depression_score	anxiety	Depression	anxiety_3	depression_3	dep_or_anxi	Dx	Dx_method	hosp_num_final	hosp_final	time_first_hosp	time_first_hosp_m	hosp_reason	death	survival_re	survival_re_m	GAP_score	GAP_stage	Age	Sex	FVC_enroll	FVC1-Enroll	DLCO-Enroll	DLCO1 -Enroll	pft_number	FVC-Last	FVC1-last	DLCO-last	DLCO1-last	pft2fev_L	Pft2_fev1_%	pft2_DLCO	pft2_DLCO_%	pft3_fev_L	Pft3_fev1_%	pft3_DLCO	pft3_DLCO_%	SGRQ	Symptom_score	activity_score	impact_score	SGRQ_fu	Mmrc-Enroll	Mmrc_last	DM	HTN	Coronary_or_HF	COPD
1	3	3	1	1	0	0	0	IPF	CT	1	1	467	15.5667	dyspnea	0	473	15.7667	5	2	78	1	2.03	61	13.1	52		3.28	63	6.9	54	2.08	64	9.3	68					26.5					0.02	2	0	0	1	0
2	2	8	1	2	0	1	1	IPF	CT	2	1	746	24.8667	pneumonia	0	1366	45.5333	3	1	75	1	3.25	85	13.5	73		3.29	90	9.7	57	2.34	62	8.8	51	3.16	85	11.3	65	8.99	22.43	17.37	0	.	0	2	1	0	0	0
3	2	2	1	1	0	0	0	IPF	CT	0	0	491	16.3667		0	491	16.3667	3	1	72	1	2.48	77	12.8	105		2.55	80	11.1	91	2.45	75	12.3	101					24.94					2	1	1	1	1	0
4	0	0	1	1	0	0	0	IPF	CT	1	1	614	20.4667	dyspnea, pneumonia	1	623	20.7667	4	2	72	1	3.52	71	10.2	71		1.93	57	6.4	46	2.14	60	5.9	41					34.24	40.71	60.26	17.36	26.54	2	2	0	0	0	0
5	0	5	1	1	0	0	0	IPF	CT	1	1	413	13.7667	Pneumonia	0	1280	42.6667	4	2	77	1	2.37	71	11.1	80		2.47	75	2.6	21									31.78	70.45	41.77	13.99	48.1	2	3	1	1	0	0
6	0	1	1	1	0	0	0	IPF	CT	3	1	253	8.43333	pneumothorax	0	440	14.6667	3	1	68	1	3.04	83	15.2	100		2.35	64	14.2	99									18.79	25.43	41.73	3.62	.	0	0	0	0	0	0
7	13	15	2	2	2	2	1	IPF	Bx	2	1	12	0.4	AE-IPF	1	644	21.4667	2	1	83	2	1.44	76	9.6	75		.	.	.	.	1	1	1	1					68.51	74.04	72.82	62.28	.	2	3	1	1	0	0
8	0	4	1	1	0	0	0	IPF	CT	0	0	12	0.4	.	0	12	0.1	2	1	72	2	2.15	92	9.9	63		2.15	92	9.9	63									31.98	62.46	47.6	13.48	.	2	2	0	0	0	0
9	9	6	2	1	1	0	1	IPF	CT	0	0	1355	45.1667	.	0	1355	45.1667	1	1	60	1	3.75	89	13	62		3.62	93	12.9	65	2.88	73	8.9	46	3.4	87	10.3	51	59.6	52.35	61.98	60.5	.	1	1	0	0	0	0
10	0	3	1	1	0	0	0	IPF	Bx	0	0	336	11.2	.	0	336	11.2	5	2	68	1	2	62	7	43		2	62	7	43									23.7	36.75	47.69	5.91	.	1	2	0	0	0	0
11	9	9	2	2	1	1	1	IPF	CT	0	0	1177	39.2333	.	0	1177	39.2333	3	1	76	1	4.19	128	17.2	127		3.91	117	13.2	100	4.19	128	3.17	92	3.9	120	15.8	119	1.1	6.6	.	.	.	1	1	0	0	0	0
12	0	1	1	1	0	0	0	IPF	CT	0	0	433	14.4333	.	0	433	14.4333	2	1	65	2	1.75	68	13.8	81		1.75	68	13.8	81									14.19	18.48	29.82	3.93	.	1	2	0	0	0	0
13	4	11	1	2	0	2	1	IPF	CT	0	0	672	22.4	.	0	672	22.4	3	1	79	1	3.55	110	13.3	96		3.69	115	10.5	78									20.05	55.08	29.63	3.62	.	0	1	0	0	0	0
14	1	3	1	1	0	0	0	IPF	CT	0	0	1315	43.8333		0	1315	43.8333	3	1	81	1	3.61	96	17.3	121		2.71	74	13.7	101	3.13	85	14	101	2.85	77	16	114	1.27	2.32	11.16	12.23	.	1	1	0	0	0	0
15	10	11	2	2	1	2	1	IPF	CT	0	0	1310	43.6667		0	1310	43.6667	3	1	81	1	3.12	100	14.5	112		3.01	101	12.4	107	3.28	108	14.3	117	3.03	101	12.1	102	10.75	15.8	23.33	1.98	.	0	1	1	0	0	0
16	2	4	1	1	0	0	0	IPF	CT	0	0	508	16.9333		0	508	16.9333	2	1	79	2	1.98	98	10.3	71		1.99	98	9.2	94									21.75	43.2	41.77	3.62	.	0	1	0	1	0	0
17	2	2	1	1	0	0	0	IPF	CT	1	1	232	7.73333	Pneumonia	0	650	21.6667	3	1	77	1	2.03	96	8.7	66		2.71	86	9	68	2.42	75	6.7	52					27	33.04	47.69	13.48	.	0	1	1	1	0	0
18	2	3	1	1	0	0	0	IPF	CT	0	0	473	15.7667		0	473	15.7667	4	2	77	1	2.48	71	13.9	97		2.45	71	14.7	99									17.84	30.55	35.79	3.62	.	0	1	1	0	1	0
19	0	2	1	1	0	0	0	IPF	CT	1	1	589	19.6333	dyspnea	0	631	21.0333	3	1	76	1	3.1	92	8.8	64		3.25	100	10.8	75									18.76	25.43	41.73	3.62	.	1	2	0	0	0	0
20	4	4	1	2	0	0	1	IPF	CT	3	1	35	1.16667	AE-IPF	1	117	3.9	5	2	71	2	1.24	51	2.5	18		1.24	51	2.5	18									45.92	36.8	92.51	22.18	.	3	4	0	0	1	0
21	4	9	1	2	0	1	1	IPF	CT	0	0	950	31.6667	.	0	950	31.6667	3	1	75	1	3.9	98	11.5	61		3.44	88	15.5	84									15.12	25.81	35.75	0	.	0	1	0	0	0	1
22	0	3	1	1	0	0	0	IPF	CT	2	1	197	6.56667	Pneumonia, TB	1	448	14.9333	2	1	78	2	2.08	104	9.4	56		1.94	97	8.2	49	1	1	1	1					23.83	44.89	47.69	3.62	.	1	2	1	1	1	0
23	0	2	1	1	0	0	0	IPF	CT	0	0	440	14.6667	.	0	440	14.6667	3	1	76	1	2.87	83	14.8	105		2.87	83	14.8	105									18.79	25.43	41.73	3.62	.	2	2	1	0	1	0
24	2	1	1	1	0	0	0	IPF	Bx	1	1	641	21.3667	dyspnea, pneumothorax	1	677	22.5667	2	1	58	1	2.96	75	11.1	54		2.71	68	9	45	2.49	64	11.1	58					26.75	43.2	47.69	9.65	.	2	2	0	0	0	0
25	5	3	1	2	0	0	1	IPF	CT	0	0	1075	35.8333	.	0	1075	35.8333	3	1	78	1	3.95	105	16.8	108		3.95	105	16.8	108									7.66	31.32	5.25	1.63	.	0	0	0	0	0	0
26	6	7	1	2	0	0	1	IPF	CT	0	0	1301	43.3667	.	0	1301	43.3667	3	1	76	1	3.34	85	16.4	96		3.08	77	127	83	3.33	85	12.9	75	3.33	85	12.9	75	37.41	12.06	55.53	36.14	.	2	0	0	0	0	0
27	0	4	1	1	0	0	0	IPF	CT	0	0	384	12.8	.	0	384	12.8	5	2	74	1	2.02	60	8.1	53		2.02	60	8.1	53	1	1	1	1					34.85	46.1	72.82	9.65	.	0	3	1	0	0	0
28	4	9	1	2	0	1	1	IPF	CT	0	0	0.1	0.1	.	1	0	0.1	8	3	73	1	.	.	.	.		1	.	.	.									없음	.	.	.	.	0	2	0	0	0	0
29	2	8	1	2	0	1	1	IPF	CT	2	1	539	17.9667	Pneumonia	1	593	19.7667	2	1	60	1	2.68	64	12	59		1.62	39	3.8	18									33.35	41.92	53.62	19.12	.	2	4	0	0	0	0
30	4	2	1	1	0	0	0	IPF	CT	1	1	139	4.63333	AE-IPF	1	98	3.26667	5	2	69	1	1	.	.	.		1	.	.	.									29.57	38.35	66.19	5.91	.	2	2	0	0	1	0
31	15	16	2	2	2	2	1	IPF	CT	2	1	714	23.8	AE-IPF	1	714	23.8	3	1	81	1	2.39	78	15.7	114		1	.	.	.									19.74	38.66	17.43	15.15	.	0	4	0	1	1	0
32	1	4	1	1	0	0	0	IPF	CT	0	0	503	16.7667	.	0	503	16.7667	4	2	78	1	2.26	73	12.3	85		1.83	58	12.6	94									24.52	36.75	54.42	3.62	.	1	1	1	0	0	0
33	1	4	1	1	0	0	0	IPF	CT	1	1	831	27.7	Pnuemonia	0	1170	39	3	1	71	1	3.1	94	7.8	61		3.02	93	6.5	53	3.38	101	8.1	59	3.55	100	10.4	79	29.83	59.67	29.49	20.68	19.36	3	1	1	1	0	0
34	0	4	1	1	0	0	0	IPF	CT	1	1	293	9.76667	Pneumonia	1	327	10.9	4	2	78	1	1.93	60	8.6	80		1.44	41	1.5	18									35.23	58.19	48.5	20.47	.	2	4	0	0	1	0
35	0	1	1	1	0	0	0	IPF	CT	0	0	111	3.7	.	0	111	3.7	6	3	67	1	2.38	52	9.4	44		2.38	52	9.4	44									28.56	32.26	66.19	5.91	.	0	2	0	1	1	0
36	0	1	1	1	0	0	0	IPF	CT	0	0	515	17.1667	.	0	515	17.1667	3	1	73	1	3.42	88	17.6	102		3.58	95	15.6	90	3.4	90	14.5	84					5.88	30.16	0	1.63	.	0	1	1	1	0	0
37	8	11	2	2	1	2	1	IPF	CT	0	0	1071	35.7	.	0	1071	35.7	3	1	67	1	3.26	88	23.3	127		3.04	83	21	114	3.17	85	21.5	119	2.93	80	18.3	100	.	.	.	.	.	0	1	0	0	0	1
38	14	16	2	2	2	2	1	IPF	CT	0	0	291	9.7	.	1	291	9.7	8	3	73	1	1	1	1	1		1	1	1	1									85.81	75.64	100	80.89	.	1	4	0	0	0	0
39	0	3	1	1	0	0	0	IPF	CT	0	0	68	2.26667	.	0	68	2.26667	2	1	73	2	1.55	76	7.6	61		1.55	76	7.6	61									26.49	36.75	47.69	11.18	.	2	1	0	1	0	0
40	4	6	1	2	0	0	1	IPF	CT	0	0	7	0.233333	.	1	7	0.233333	3	1	74	2	2.31	101	7.6	46		2.31	101	7.6	46									47.79	54.42	42.52	48.73	.	2	2	0	0	0	0
41	2	3	1	1	0	0	0	IPF	CT	0	0	473	15.7667	.	0	473	15.7667	2	1	77	2	2.42	109	13.3	88		2.65	119	12.6	83									22.48	36.75	47.65	3.62	.	0	0	0	0	0	0
42	0	2	1	1	0	0	0	IPF	CT	0	0	342	11.4	.	0	342	11.4	4	2	77	1	2.4	63	10.6	67		2.5	65	9.3	59									24.46	36.75	47.69	7.35	.	1	2	1	0	0	0
43	3	4	1	1	0	0	0	IPF	CT	0	0	419	13.9667	.	0	419	13.9667	2	1	77	2	1.94	93	9.1	64		2.05	96	9.7	66									23.95	45.65	47.69	3.62	.	0	3	1	0	0	0
44	0	1	1	1	0	0	0	IPF	CT	0	0	70	2.33333	.	0	70	2.33333	5	2	72	1	2.37	63	7.3	46		2.37	63	7.3	46									31.88	35.46	66.19	11.18	.	1	1	0	0	0	0
45	0	1	1	1	0	0	0	IPF	CT	0	0	571	19.0333	.	0	571	19.0333	3	1	75	1	4.12	106	15.4	84		4.11	107	16.1	84	4.31	112	16.3	88					39.64	47.69	7.35	24.94	24.94	0	1	0	1	0	0
46	0	0	1	1	0	0	0	IPF	CT	0	0	559	18.6333	.	0	559	18.6333	3	1	71	1	2.97	93	12.3	77		2.68	85	11	69									23.32	34.48	47.69	5.91	.	0	2	0	0	0	0
47	2	2	1	1	0	0	0	IPF	CT	1	1	305	10.1667	AE of IPF	1	308	10.2667	5	2	75	1	2.35	57	8.9	48		1.85	45	9.5	52									21.25	29.36	47.69	3.62	40.81	2	3	0	0	1	0
48	0	1	1	1	0	0	0	IPF	CT	0	0	561	18.7	.	0	561	18.7	3	1	79	1	2.91	91	9.2	64		2.63	83	8.2	57									25.45	54.69	47.69	3.61	.	2	1	0	0	0	0
49	2	2	1	1	0	0	0	IPF	CT	1	1	428	14.2667	cholecystitis, ARDS	0	480	16	4	2	76	1	2.43	62	10.1	55		2.19	56	10.2	57	2.02	54	10.3	59					22.14	34.73	47.69	3.62	.	2	2	0	0	0	0
50	2	0	1	1	0	0	0	IPF	CT	0	0	659	21.9667	.	0	659	21.9667	2	1	77	2	1.72	89	9.9	79		1.78	96	8.7	73	1.47	79	7.3	62					4	18.84	0	1.63	.	0	2	0	1	1	0
51	0	0	1	1	0	0	0	IPF	CT	0	0	8	0.266667	.	0	8	0.266667	3	1	84	1	3.5	114	14.5	113		3.5	114	14.5	113									6.3	32.69	0	1.63	.	0	0	0	0	0	1
52	3	1	1	1	0	0	0	IPF	CT	0	0	0.1	0.1	.	0	0	0	2	1	62	1	2.93	86	14.7	88		2.93	86	14.7	88									7.92	30.51	0	5.37	.	0	1	1	0	1	0
53	5	8	1	2	0	1	1	IPF	CT	0	0	396	13.2	.	0	396	13.2	7	3	78	2	1	1	1	1		1	1	1	1									33.5	58.1	54.42	13.76	.	2	2	0	1	0	0
54	0	1	1	1	0	0	0			3	1	60	2	Pnuemonia	0	774	25.8	3	1	66	1	3.23	85	15	83		3.25	87	12.5	70	3.41	91	13.6	76	2.96	79	9.5	55	10.97	32.68	5.25	7.45	.	0	1	1	1	0	0
55	10	13	2	2	1	2	1	IPF	CT	0	0	893	29.7667	.	0	893	29.7667	6	3	71	1	3.43	88	16.8	98		2.96	77	13.1	80	3.48	90	16.4	96					14.7	2.32	47.23	0	.	0	2	1	0	0	1
56	0	3	1	1	0	0	0	IPF	CT	0	0	298	9.93333	.	0	298	9.93333	4	2	65	1	2.2	57	10.7	60		2.2	57	10.7	60									20.72	18.84	47.69	5.91	.	2	2	0	0	0	0
57	7	6	1	2	0	0	1	IPF	CT	0	0	1341	44.7	.	0	1341	44.7	2	1	70	2	2.3	106	11	74		2.02	97	9.1	65	2.19	102	10.8	74	1.98	93	9.4	66	16.97	39.28	17.12	9.9	22.64	0	2	0	0	0	0
58	1	4	1	1	0	0	0	IPF	CT	0	0	482	16.0667	.	1	571	19.0333	4	2	72	1	2.4	65	11	74		3.12	84	7.8	56	2.24	61	7.8	56					15.81	18.34	35.79	3.62	.	0	2	0	0	1	1
59	2	2	1	1	0	0	0	IPF	CT	0	0	23	0.766667		0	23	0.766667	3	1	77	1	3.18	99	8.5	57		3.18	99	8.5	57									27.72	36.75	54.42	9.65	.	1	3	0	0	1	0
60	0	1	1	1	0	0	0	IPF	CT	0	0	547	18.2333	.	0	547	18.2333	8	3	69	1	2.33	53	1	1		2.46	58	1	1									34.02	40.94	72.82	9.71	.	1	2	1	0	1	0
61	1	1	1	1	0	0	0	IPF	CT	2	1	781	26.0333	AE-IPF	0	1240	41.3333	7	3	76	2	2.15	104	7.9	51		1.45	69	3.9	26	1.77	82	6.1	39	1.7	83	6.3	41	56	45.84	92.51	38.34	.	1	4	1	1	0	0
62	10	16	2	2	1	2	1	IPF	CT	1	1	386	12.8667	Pneumonia	0	1321	44.0333	4	2	82	1	2.35	73	7.4	56		2.51	70	4.4	29									38.56	58.01	66.19	16.7	.	3	3	0	0	1	1
63	3	3	1	1	0	0	0	IPF	CT	0	0	0.1	0.1	.	0	0	0.1	7	3	72	2	1.58	68	1	1		1.58	68	1	.									38.99	61.15	72.82	12.74	.	2	2	0	0	0	0
64	7	5	1	1	0	0	0	IPF	CT	2	1	407	13.5667	AE-IPF	1	396	13.2	3	1	80	1	2.17	78	9.1	87		1.67	60	6.46	113	1.67	60	4.6	48					26.12	38.66	23.61	23.62	.	3	4	1	1	0	0
65	7	5	1	1	0	0	0	IPF	CT	0	0	592	19.7333	.	0	592	19.7333	3	1	83	1	2.58	85	15.8	110		2.46	83	16.3	119	2.35	80	14.1	105					26.25	35.32	47.69	11.18	.	2	2	0	0	1	0
66	2	6	1	1	0	0	0	IPF	CT	1	1	146	4.86667	AE-IPF	1	146	4.86667	8	3	73	1	1.39	41	7.3	45		1.39	41	7.3	45									53.4	43.46	100	29.91	.	0	4	0	0	0	0
67	3	4	1	1	0	0	0	IPF	CT	0	0	389	12.9667	.	0	389	12.9667	3	1	71	1	3.01	78	19	103		3.01	78	19	103									8.24	17.72	11.16	3.62	.	0	1	0	0	1	1
68	0	2	1	1	0	0	0	IPF	CT	0	0	1184	39.4667	.	0	1184	39.4667	3	1	75	1	3.15	94	17.1	112		3.28	99	13.9	99	2.86	85	14.2	100					22.04	41.36	36.36	7.87	.	0	2	0	0	0	0
69	0	1	1	1	0	0	0	IPF	Bx	2	1	563	18.7667	dyspnea.	0	629	20.9667	3	1	82	1	3.09	96	10.4	80		2.43	78	6	50	2.74	87	10.8	87					34.79	67.08	54.42	13.48	26.54	2	2	0	0	0	1
70	0	2	1	1	0	0	0			0	0	616	20.5333		0	414	13.8	2	1	53	1	3.39	79	11.6	55		3.45	80	11.7	56	3.44	80	10.9	51					34.53	71.22	61.05	7.92		1		0	0	0	0
71	0	1	1	1	0	0	0			1	1	0.1	0.00333333		1	472	15.7333	5	2	76	1	1.9	89	6.8	46		1.84	89	4	31	1.68	73	5.4	43					38.61	37.63	73.04	19.27		2		0	1	0	0
72	17	13	2	2	2	2	1			3	1	210	7	pneumonia	1	376	12.5333	6	3	69	1	1	42	4.4	36		1	42	4.4	36	1.13	47	5.5	44					62.85	51	92.51	49.62		3		0	0	0	0
73	9	4	2	2	1	0	1			0	0	722	24.0667		0	549	18.3	2	1	72	1	2.83	109	12.3	64		2.78	107	13.9	73	2.73	105	13.4	69					0	0	0	0		0		0	1	0	0
74	3	3	1	1	0	0	0			0	0	595	19.8333		0	458	15.2667	2	1	52	1	1.72	79	10	53		1.72	80	10.3	55	1.67	77	11	57					29.79	17.72	60.47	16.06		1		0	0	0	0
75	0	4	1	1	0	0	0			0	0	593	19.7667		0	490	16.3333	3	1	63	1	2.7	100	14.4	78		2.57	96	15	83	2.67	98	16.5	91					9.31	11.59	24.37	0		1		0	0	0	0
76	17	9	2	2	2	1	1			0	0	585	19.5		0	376	12.5333	1	1	58	1	3.61	114	16.4	72		3.49	111	15.5	70	3.39	108	15.8	69					30.92	66.04	41.72	13.76		1		1	1	0	0
77	8	9	2	2	1	1	1			0	0	580	19.3333		0	448	14.9333	2	1	54	1	2.65	56	14.6	61		2.08	6.1	14.5	60	2.2	65	15	66					33.58	48.48	48.5	20.39		1		0	0	0	0
78	0	0	1	1	0	0	0			1	1	7	0.233333	pneumonia	1	7	0.233333	.	.	58	1																		0	0	0	0		4		0	0	1	0
79	0	2	1	1	0	0	0			2	1	42	1.4	pneumonia	1	114	3.8	3	1	64	1	2.15	82	4.8	27														44.14	38.28	67.9	32.41		1		0	0	0	1
80	4	7	1	1	0	0	0			1	1	0.1	0.00333333	pneumonia	0	469	15.6333	2	1	68	2	2.22	113	11.6	71		2.13	109	12.3	71	2.05	105	12.1	70					3.26	14.42	0	1.63		0		1	0	0	0
81	0	2	1	1	0	0	0			0	0	552	18.4		0	434	14.4667	5	2	71	1	2.16	75	7.8	49		1.51	58	2.9	22	2.06	70	6.6	43					33.55	21.81	48.45	28.71		1		0	0	0	0
82	0	2	1	1	0	0	0			0	0	80	2.66667		0	80	2.66667	3	1	62	1	2.25	80	11.6	63														39.04	32.68	72.82	21.74		2		0	1	0	0
83	0	0	1	1	0	0	0			0	0	525	17.5		0	395	13.1667	2	1	65	2	1.68	108	7	49		1.67	108	7.3	49	1.64	105	8.5	58					29.09	43.92	47.66	13.86		1		0	0	0	0
84	14	8	2	1	0	1	1			0	0	525	17.5		0	421	14.0333	3	1	63	1	2.92	105	16	90		2.79	100	16.9	102	2.75	99	16.8	100					5.03	11.46	0	5.89		0		0	0	0	0
85	11	12	2	1	0	2	1			1	1	0.1	0.00333333		0	126	4.2	3	1	63	1	2.42	86	9.7	50														22.67	37.84	0	30.87		1		1	1	0	0
86	6	14	1	1	0	2	1			3	1	145	4.83333	pneumonia	1	487	16.2333	3	1	82	2	1.07	98	4.5	36		1.14	106	4.3	34	1.09	102	3.7	31					83.97	74.73	100	77.7		3		0	0	0	0
87	1	3	1	1	0	0	0			0	0	510	17		0	286	9.53333	3	1	83	2	1.9	105	7.4	61						1.95	110	6.2	51					30	33.04	53.54	15.62		1		0	0	0	0
88	2	3	1	1	0	0	0			2	1	167	5.56667		0	385	12.8333	1	1	64	2	1.69	95	8.6	59		1.54	87	8.9	60	1.67	94	8.9	60					20.38	51.02	35.8	1.98		1		0	0	0	0
89	0	2	1	1	0	0	0			0	0	496	16.5333		0	386	12.8667	4	2	68	1	2.45	95	7.9	49						2.25	90	8.2	51					3.05	8.8	5.25	0		1		1	1	1	0
90	11	12	2	2	2	2	1			1	1	14	0.466667	AE-IPF	0	226	7.53333	4	2	65	1	2.48	89	7.7	38						2.46	88	6.2	33					57.12	14.19	86.37	53.86		1		1	0	1	0
91	8	6	2	2	1	0	1			0	0	447	14.9		0	352	11.7333	2	1	66	2	2.52	93	15.9	88		2.32	86	16.2	86	2.48	91	15.2	81					6.04	12.17	0	7.56		0		1	1	0	0
92	13	10	2	2	2	1	1			0	0	446	14.8667		0	349	11.6333	1	1	61	2	1.95	95	10.6	62		2.36	84	9.8	57	1.97	95	10.8	63					13.52	46.04	12.51	3.93		1		0	0	0	0
93	9	9	2	1	0	1	1			0	0	440	14.6667		0	359	11.9667	1	1	64	2	1.95	104	9.6	59						1.67	89	9	57					32.85	26.23	60.16	19.33		1		0	0	0	0
94	1	5	1	1	0	0	0			0	0	412	13.7333		0	303	10.1	2	1	68	2	1.42	82	12.2	75						1.29	76	9.4	59					6.62	28.29	0	3.63		1		0	0	0	0
95	0	0	1	1	0	0	0			0	0	406	13.5333		1	246	8.2	3	1	71	1	2.47	98	16.4	95						2.51	1014	15.5	90					8.24	35	0	4.57		1		0	0	0	0
96	0	0	1	1	0	0	0			1	1	150	5		0	205	6.83333	2	1	75	2	1.22	77	9.2	61						1.18	75	7.8	53					11.33	50.29	0	5.61		1		1	1	0	0
97	7	7	1	1	0	0	0			1	1	20	0.666667		0	27	0.9	3	1	66	1	1.62	69	5.5	33														11.33	50.29	0	5.61		2		1	0	0	0
98	0	1	1	1	0	0	0			0	0	342	11.4		0	126	4.2	4	2	66	1	2.57	98	7	38						2.61	100	8.3	45					1.46	8.8	0	0		1		0	0	0	0
99	9	8	2	1	0	1	1			1	1	31	1.03333		0	231	7.7	1	1	55	2	2.05	107	8.9	52						1.92	102	7.3	42					38.27	45.39	47.7	30.67		1		0	0	0	0
100	0	7	1	1	0	0	0			0	0	333	11.1		0	159	5.3	3	1	75	2	1.46	86	10.5	65						1.38	81	9.2	57					36.06	43.89	47.69	26.97		1		0	1	0	0
101	21	13	2	2	2	2	1			0	0	342	11.4		0	233	7.76667	4	2	76	1	1.67	79	9.7	77						1.55	75	8.2	73					44.55	64.75	72.82	22.08		2		0	0	0	0
102	0	3	1	1	0	0	0			0	0	330	11		0	226	7.53333	3	1	62	1	2.36	91	10.8	55						2.23	87	6.6	35					24.85	34.08	60.47	1.63		1		0	0	0	0
103	0	4	1	1	0	0	0			2	1	188	6.26667	PNEUMONIA	0	236	7.86667	4	2	74	1	2.5	92	16.4	89						2.42	89	15.7	87					13.15	23.46	30.54	0		0		0	1	0	0
104	2	2	1	1	0	0	0			1	1	38	1.26667	PNEUMONIA	0	175	5.83333	1	1	55	1	2.92	92	11.1	51						3.04	96	12	56					10.13	17.72	23.72	0		0		0	0	0	0
105	9	10	2	2	2	1	1			0	0	259	8.63333		0	162	5.4	4	2	64	1	2.06	71	8.8	44						2.16	51	7.5	38					56.39	21.96	79.52	53.96		2		1	0	0	0
106	3	2	1	1	0	0	0			1	1	199	6.63333		0	169	5.63333	4	2	66	1	2.14	75	9.7	59						1.36	48	1	1					48.06	51	73.19	32.8		1		0	1	1	0
107	1	3	1	1	0	0	0			0	0	231	7.7		0	141	4.7	2	1	62	1	2.61	95	15.1	81														23.73	38.28	41.77	8.87		1		1	0	0	0
108	15	10	2	2	2	1	1			4	1	127	4.23333	AE-IPF	0	133	4.43333	4	2	73	1	1.74	85	4.9	38						1.62	79	4.1	32					58.61	36.05	85.66	50.23		3		0	0	0	0
109	13	10	2	1	0	1	1			1	1	0.1	0.00333333		0	122	4.06667	2	1	57	1	2	68	13.1	57						2.02	68	10.4	45					53.7	31.32	66.19	53.57		1		0	0	0	0
110	2	1	1	1	0	0	0			0	0	200	6.66667	0	0	70	2.33333	3	1	73	1	2.55	104	11.3	60						2.28	93	8.8	46					35.71	81.71	35.79	21.28		1		0	0	0	0
111	5	10	1	1	0	1	1			0	0	195	6.5		0	27	0.9	3	1	73	1	2.74	122	15.1	100						2.6	116	14.9	99					39.23	29.89	60.35	30.09		1		0	0	1	0
112	0	0	1	1	0	0	0			0	0	165	5.5		0	56	1.86667	0	1	60	2	2.89	90	15.7	69														.	.	.	.		3		0	1	0	0
[truncated: 4 more columns]
